# Supplementary material for: Exploration of Early Biomarkers for Gestational Diabetes Mellitus in Pregnant Women Living Without Obesity
Source: J Diabetes Res. 2026 Jul 31;2026:9762300. doi: 10.1155/jdr/9762300 (PMC13424815; doi:10.1155/jdr/9762300)
Supplement: Supplementary file 1 — Supporting Information Additional supporting information can be found online in the Supporting Information section. Table S1: Clinical data and calculated concentrations for each plasma sample obtained from the ELISA assay. [file JDR-2026-9762300-s001.zip]

Archive with 1 entries (1 files):
- 9762300.f1.csv
