# Supplementary material for: Exploration of Early Biomarkers for Gestational Diabetes Mellitus in Pregnant Women Living Without Obesity
Source: J Diabetes Res. 2026 Jul 31;2026:9762300. doi: 10.1155/jdr/9762300 (PMC13424815; doi:10.1155/jdr/9762300)
Supplement: Supplementary file 1 — Supporting Information Additional supporting information can be found online in the Supporting Information section. Table S1: Clinical data and calculated concentrations for each plasma sample obtained from the ELISA assay. [file JDR-2026-9762300-s001.zip › 9762300.f1.csv]

ID	Gestational Age(week)	Age(years)	BMI	TNF-�� (pg/ml)	IL-6 (pg/ml)	IL-1�� (pg/ml)	IL-10 (pg/ml)	IL-17 (pg/ml)	IFN-�� (pg/ml)	IL-4 (pg/ml)	FABP4 (ng/ml)	HMWA (pg/ml)	HT (nmol/L)	IGF (��g/L)	IGFBP2 (ng/ml)	Lep (��g/L)	PLGF (ng/ml)	SHGB (ng/ml)	Label
ABB79X06380U	14.57142857	31	20.70081674	44.236565	6.180966865	1.534707361	4.258917856	4.980330004	91.19864348	4.870225302	789.9528	143.20306	5.316444	45.5533875	6.617596	3.9246885	49.61843	18.4344575	0
ABB79X06395U	15.28571429	34	21.97133586	26.4731775	6.70182789	2.246506552	4.075768195	5.779788387	54.53663972	2.779776902	978.7602	173.256545	5.560938	32.2060575	7.851223	5.1801195	42.33288	22.95151	0
ABB79X06816U	14.42857143	22	18.75	30.71347	5.163303204	1.162609245	4.087197182	6.613918705	59.04140492	3.82207567	1254.3756	159.00808	6.538914	37.6799625	10.681871	6.734742	105.90889	32.376279	0
ABB79X08339	12.71428571	26	21.56454491	33.92234	5.481996221	1.263659936	3.74536382	5.958096681	58.36373072	4.03478466	464.4228	89.80125	3.282462	21.970605	4.418106	2.487396	40.95246	13.966238	0
ABB79X08363	14.71428571	35	20.19509221	29.79665	6.060964972	1.212608285	3.270399	6.464588829	51.62502452	3.291362098	523.0182	76.86987	4.385286	23.470305	4.867567	3.8777565	40.26225	15.235896	0
ABB79X08463	15.85714286	28	21.61281179	37.4750175	6.240995487	1.611431033	3.49604864	6.733500947	52.07212008	3.698107198	601.1454	77.947485	3.828672	23.1328725	4.561551	3.203109	33.97367	14.698733	0
ABB79X08483	14.28571429	26	19.14672216	35.8705825	6.501332723	1.441434299	3.643231888	5.779788387	56.33485748	3.07950023	1562.544	204.26791	13.62924	65.7243525	13.981106	11.674335	120.78675	49.0527485	0
ABB79X10057	15	34	23.71184463	34.7245575	6.100957403	2.292587539	4.50022727	7.182871221	52.519523	3.309028178	1022.1642	101.655015	5.342454	22.3080375	4.886693	2.7865875	37.88486	15.333562	0
ABB79X10078	15.57142857	33	24.8015873	37.0166075	4.527491609	1.553712843	5.067368044	6.464588829	75.51305372	4.92367736	719.4213	145.717495	3.318876	29.469105	5.498725	4.6756005	54.21983	19.7041155	0
ABB79X10095	15.71428571	27	18.33910035	24.066525	4.091588867	1.018927795	4.190165267	5.750093349	50.73175548	2.97366006	2150.6682	397.04126	9.420822	70.03599	17.586357	16.0214115	152.99655	64.166562	0
ABB79X10234	13	34	20.07733492	36.7874025	4.329230996	1.280911066	5.21879399	5.987837741	61.75901732	3.18540091	552.3159	133.265055	3.74544	26.54469	5.460473	4.094817	43.7133	21.7062685	0
ABB79X10273	14.71428571	29	22.20633069	28.9944325	4.765674951	1.280911066	5.253795612	6.733500947	51.17823632	3.574221086	553.401	124.28493	3.110796	24.370125	6.330706	4.34121	44.71027	17.1159665	0
ABB79X10353	14.14285714	29	23.71184463	26.58778	5.721360392	1.670201834	3.961609343	6.255803131	52.07212008	3.556529794	366.7638	99.739255	2.788272	25.869825	5.412658	2.5401945	45.70724	13.868572	0
ABB79X10830	15.85714286	39	24.84098009	29.109035	5.203111131	1.894700445	4.9511605	6.793331515	69.28950512	3.503466	445.9761	105.84574	2.80908	20.620875	5.584792	2.8100535	30.44593	16.9694675	0
ABB79X10859	14.71428571	33	19.48696145	24.29573	5.82118259	1.811427191	4.777295846	6.584039581	52.07212008	3.48578143	611.9964	101.176075	3.932712	25.3824225	5.92906	4.2884115	47.93125	19.1181195	0
ABB79X10888	15.85714286	33	19.22768787	27.96301	7.667058364	2.269488567	3.068129036	7.122869716	72.50953788	3.556529794	6916.4274	619.389155	28.501758	220.90581	66.730614	40.4260515	421.10479	188.593046	0
ABB79X10918	15.28571429	35	20.68515024	40.569285	5.123503478	1.515818835	4.89314606	6.554167031	78.52955552	4.81678837	634.7835	109.557525	3.480138	21.74565	7.679089	3.4201695	40.6457	10.987425	0
ABB79X19923M	14.57142857	32	20.32225287	29.109035	4.131175388	2.133350831	4.800446832	7.122869716	53.19120368	3.503466	689.0385	122.728375	3.802662	23.9952	4.408543	4.4292075	40.6457	16.163723	0
ABB79X19929M	13.71428571	26	20.81165453	32.4325075	4.92462785	1.129861336	4.132936954	6.584039581	55.65994952	3.309028178	503.4864	134.1032	4.432104	16.9841025	6.636722	4.435074	50.15526	15.187063	0
ABB79X19934M	13	34	23.828125	28.87983	4.4679919	1.146176812	4.44267736	6.943022989	52.96723328	3.309028178	562.0818	91.836745	3.194028	17.8089375	5.097079	3.40257	41.79605	18.1414595	0
ABB79X20640M	14.57142857	29	17.74622893	26.9315875	3.95310062	1.315764198	3.654570352	6.554167031	52.07212008	2.832633958	2066.0304	355.37348	16.199028	83.8707225	21.89927	16.8544545	196.17302	62.1399925	0
ABB79X20697M	14.71428571	27	20.54988662	28.650625	6.180966865	1.280911066	3.824933171	6.883126676	57.46124088	3.662702762	563.1669	91.357805	3.011958	17.8839225	4.924945	3.144444	35.04733	13.3069925	0
ABB79X20704M	15.85714286	37	21.35991456	31.859495	6.140958034	1.404943771	4.190165267	7.212881835	49.83971588	3.18540091	361.3383	66.09372	3.266856	24.1076775	5.374406	3.801492	32.2098	12.0373345	0
ABB79X20820M	15.14285714	31	17.578125	32.0887	5.462062532	1.811427191	3.76808601	8.237154547	50.06261052	3.52115225	355.9128	76.989605	3.089988	15.89682	3.519184	2.487396	29.29558	10.25493	0
ABB79X20822M	13.85714286	27	19.94321255	37.9334275	5.601641406	1.750200297	4.31627719	8.025653581	80.62551008	4.51426483	794.2932	117.938975	3.807864	23.54529	5.747363	4.247346	47.77787	16.0904735	0
ABB79X20974M	15.42857143	24	21.51385851	34.83916	4.587009769	1.351085157	4.408176	6.106867725	55.43513388	3.397383794	567.5073	103.92998	4.036752	19.9085175	3.63394	3.8425575	35.89092	17.1159665	0
ABB79X20975M	15.71428571	29	24.14151925	40.110875	4.626698792	1.478392653	3.790817728	6.047339584	57.010457	3.220714582	639.1239	79.863245	3.365694	20.8083375	3.710444	4.505472	32.66994	11.622254	0
ABB79X21131M	15	32	19.921875	28.42142	5.302666823	1.351085157	3.779450678	6.315423315	53.41525092	3.62730505	542.55	107.881235	2.36691	20.5083975	4.446795	3.2559075	43.7133	14.0394875	0
ABB79X21132M	13.42857143	39	22.18934911	21.54527	4.646546379	1.404943771	5.10227676	6.554167031	47.17097372	3.061856	628.2729	123.207315	4.166802	20.170965	6.196824	4.763598	49.31167	18.0437935	0
ABB79X21306M	13.71428571	31	21.51385851	28.42142	4.845135	1.097581255	3.439546898	6.196209245	47.17097372	2.726934974	517.5927	88.484165	3.01716	19.871025	4.293787	3.0095145	32.59325	16.212556	0
ABB79X21417M	14.57142857	44	26.29172382	21.2014625	4.865005138	1.497047265	4.224530842	6.494441655	47.39294628	3.362036506	454.6569	64.776635	3.131604	19.7585475	4.752811	3.2441745	28.98882	11.573421	0
ABB79X21514M	15	25	22.23098713	170.98693	5.92105604	1.709967152	4.742587235	13.19059031	101.4472411	3.37970931	1436.6724	157.212055	7.261992	39.7795425	10.060276	7.1160645	96.01588	24.221168	0
ABB79X21566M	14.28571429	31	25.07619305	42.63213	6.321062351	1.368921072	5.113917763	6.136641657	78.99478532	4.354301962	468.7632	103.69051	3.474936	19.5335925	3.557436	3.742827	49.00491	13.2581595	0
ABB79X21611M	12.57142857	31	20.70081674	38.8502475	4.686247703	1.478392653	4.213073268	6.345243269	60.17239872	4.354301962	481.7844	102.133955	2.190042	18.821235	3.213168	7.638183	45.47717	13.233743	0
ABB79X21616M	15.14285714	27	24.03460984	67.9592825	5.92105604	3.481570546	7.35683975	7.724068176	106.9873707	6.318740526	402.5721	89.80125	3.40731	22.3080375	3.222731	3.6196305	50.30864	19.8506145	0
ABB79X21656M	13.14285714	26	19.36247266	23.37891	4.646546379	1.65049461	4.31627719	5.928362196	56.33485748	3.786647702	301.6578	97.46429	2.725848	12.9349125	4.169468	2.9977815	49.69512	10.792093	0
ABB79X21729M	13.85714286	26	17.47471743	60.8539275	4.210373031	1.195824982	4.155821132	6.733500947	55.43513388	3.273697698	514.3374	123.686255	3.32928	29.09418	5.364843	4.4878725	73.16226	20.070363	0
ABB79X21779M	14.42857143	32	21.51385851	24.983345	4.170770109	1.146176812	4.719460072	6.166422164	51.401592	2.88550614	478.5291	93.513035	2.840292	16.3092375	3.968645	2.93325	60.50841	13.0628275	0
ABB79X21793M	15.42857143	22	19.94805977	16.731965	5.10360669	1.534707361	4.465690178	7.363033524	50.95495748	3.15009396	269.1048	78.905365	2.710242	18.071385	3.796511	2.991915	31.82635	17.189216	0
ABB79X21826M	15.71428571	32	20.77609244	23.9519225	4.052010546	1.630904343	3.95020656	7.332990037	62.21302848	3.41505996	4310.0172	843.293605	30.072762	168.341325	42.55535	39.4756785	570.26684	155.386606	0
ABB79X21831M	12.42857143	35	20.93663912	33.8077375	5.50193196	1.937038813	5.009234494	6.196209245	78.762132	4.141229918	772.5912	169.185555	6.611742	30.44391	8.912716	5.1097215	58.13102	24.221168	0
ABB79X21881M	14.28571429	35	22.30814991	35.29757	5.801214051	1.937038813	4.087197182	6.255803131	63.804488	5.74516985	425.3592	93.752505	4.39569	14.997	5.661296	3.05058	57.36412	13.136077	0
ABB79X21924M	14.57142857	27	19.84126984	26.0147675	4.725957227	2.088907241	5.05573657	5.898634285	52.07212008	3.52115225	389.5509	97.70376	2.720646	15.2594475	4.953634	3.3145725	42.1795	12.354749	0
ABB79X21939M	14.14285714	25	20.89795918	24.066525	4.92462785	1.572835283	4.44267736	6.285609936	74.35631852	3.344365382	6686.3862	762.592215	33.24078	214.4196075	69.656892	44.3448735	602.09319	175.408136	0
ABB79X21942M	13.85714286	26	22.20633069	24.4103325	4.527491609	1.730025246	4.201618076	6.494441655	54.31220828	3.273697698	541.4649	99.499785	5.092758	27.6319725	7.143561	3.8190915	59.51144	15.528894	0
ABB79X22174M	15.28571429	24	22.14034613	15.356735	4.487823086	1.333366199	3.95020656	6.584039581	52.29578312	3.061856	1741.5855	271.439245	11.15829	67.411515	17.605483	12.3724485	183.67255	70.417186	0
ABB79X22397M	13.42857143	28	23.87511478	20.857655	5.481996221	1.459854997	4.385187004	7.573522017	55.65994952	3.82207567	376.5297	89.80125	3.110796	14.7345525	5.058827	3.390837	34.74057	13.966238	0
ABB79X22480M	15.85714286	29	24.8015873	24.1811275	5.34250345	1.065769	3.90461925	6.613918705	55.884842	3.432737806	649.9749	106.08521	3.339684	22.19556	6.866234	4.306011	31.13614	14.8208155	0
ABB79X22685M	15.14285714	24	19.10009183	30.025855	5.10360669	3.284673744	4.52326391	10.55418673	70.667675	4.70995989	428.6145	113.867985	3.136806	21.7081575	6.206387	3.355638	49.69512	17.433381	0
ABB79X22820M	14.57142857	27	17.64705882	29.4528425	5.402273766	1.937038813	3.677254426	8.176692827	54.98573312	3.662702762	5441.7765	884.36271	33.063912	236.5401825	53.667556	44.8728585	644.04262	193.134515	0
ABB79X22822M	15.71428571	34	23.62444749	39.194055	5.004153501	1.958383432	4.788870148	7.423140221	60.398828	3.839792174	417.7635	106.204945	2.803878	18.371325	4.896256	4.1476155	59.28137	15.5044775	0
ABB79X22843M	15.42857143	37	24.03460984	25.67096	4.547328946	2.111070558	3.813558974	8.479264407	55.21039508	3.273697698	516.5076	104.049715	3.06918	26.9946	6.034253	3.074046	66.49023	16.8718015	0
ABB79X23280M	14.57142857	27	24.00548697	24.8687425	4.567168332	1.630904343	3.484743527	9.238569701	47.83712192	3.273697698	551.2308	153.859475	5.326848	26.2072575	7.6504	5.2857165	69.63452	27.5662285	0
ABB79X23423M	14.57142857	27	19.48738275	22.9205	4.329230996	1.050038308	4.488712524	9.147236107	44.95547432	3.574221086	5370.1599	1045.52602	32.309622	264.0596775	61.604846	40.7663085	477.16518	186.4688105	0
ABB79X23479M	15.57142857	27	20.2020202	25.441755	4.745815064	3.953140435	3.371823419	11.17024356	55.884842	3.804360846	441.6357	108.839115	3.984732	24.7825425	5.83343	3.6665625	53.52962	22.2922645	0
ABB79X23786M	15.57142857	32	21.484375	23.4935125	4.884877325	0.913725138	4.281854443	11.0159828	58.58954528	3.910675002	470.9334	95.54853	2.663424	20.8833225	5.699548	4.3236105	42.40957	14.7231495	0
ABB79X06376U	15.28571429	26	21.19274242	31.859495	6.381134024	2.45755513	7.151612668	9.390923847	78.99478532	4.994970302	1136.0997	228.095175	8.281584	49.5275925	12.078069	6.8579385	141.1096	34.378432	1
ABB79X06492U	14.42857143	34	23.03004535	22.691295	5.701402103	1.611431033	5.300497792	6.584039581	55.21039508	3.85751036	578.3583	123.446785	4.905486	23.8827225	6.426336	4.6521345	72.47205	20.0459465	1
ABB79X06508U	15.85714286	30	17.00680272	30.1404575	4.170770109	1.478392653	4.812025898	6.375069797	48.50396168	3.23837394	482.8695	132.42691	3.84948	24.6325725	5.584792	4.2062805	66.41354	19.826198	1
ABB79X06509U	15.28571429	30	24.56747405	24.1811275	4.805400876	1.79090127	4.37369608	7.212881835	51.401592	3.291362098	532.7841	88.6039	2.93913	21.89562	5.948186	3.87189	59.58813	15.13823	1
ABB79X06525U	15.42857143	35	19.84126984	26.9315875	5.84115318	1.179158635	5.230458815	8.903969135	51.401592	3.450417334	493.7205	112.910105	3.350088	18.7087575	6.435899	4.6169355	58.74454	16.554387	1
ABB79X06779U	15.57142857	37	22.83287935	26.4731775	5.024040038	1.404943771	3.938806159	7.784332661	52.74333972	3.839792174	607.656	103.810245	2.611404	13.94721	3.146227	3.5257665	43.40654	17.286882	1
ABB79X08374	15.42857143	23	21.09375	29.567445	5.083711952	1.915811151	4.224530842	9.726681525	60.85191708	4.74556266	379.785	89.08284	3.324078	23.0578875	6.292454	4.728399	54.67997	18.2879585	1
ABB79X08389	15.14285714	34	27.34375	30.25506	6.020980741	0.176897187	4.350721378	8.237154547	53.41525092	4.65656834	394.9764	100.81687	3.896298	24.29514	7.449577	4.833996	40.79908	18.06821	1
ABB79X08454	14	40	23.91581633	31.63029	7.002955026	2.001423541	4.696342438	8.055848281	75.05012912	4.81678837	343.9767	93.273565	5.030334	17.8839225	5.230961	2.8804515	80.75457	14.6743165	1
ABB79X08501	14.57142857	33	22.265625	25.67096	5.302666823	1.534707361	5.009234494	6.584039581	60.62533412	3.92839991	444.891	72.439675	4.822254	20.8833225	5.795178	3.883623	82.8252	21.0714395	1
ABB79X10167	12	35	20.13477975	24.29573	4.666396016	1.478392653	6.266292119	7.393083585	56.33485748	3.37970931	7686.8484	1009.12658	38.484396	286.217745	72.898749	51.9126585	741.51561	218.430009	1
ABB79X10270	15.42857143	30	22.30814991	25.3271525	4.269792788	1.65049461	5.464255579	9.055961684	53.41525092	4.40760779	653.2302	148.71087	4.718214	34.6055775	7.45914	4.282545	95.63243	19.9971135	1
ABB79X10282	13.57142857	21	17.36044134	23.608115	4.805400876	1.404943771	4.534785803	7.543432509	50.06261052	3.397383794	1375.9068	277.06679	11.345562	57.8509275	16.2571	10.2370425	177.99749	48.979499	1
ABB79X10341	15	33	25.390625	21.774475	5.302666823	1.333366199	4.904744184	6.673696677	49.61689808	3.9461265	450.3165	85.01185	3.703824	16.79664	5.45091	3.461235	53.45293	19.5332	1
ABB79X10390	15.85714286	35	22.65625	22.9205	4.606853256	1.894700445	4.650135755	9.299491636	60.85191708	4.105741442	495.8907	71.481795	4.49973	24.89502	4.580677	3.4905675	54.21983	11.1095075	1
ABB79X10844	14.14285714	39	22.30935641	25.21255	4.408510641	1.630904343	4.17871484	9.208118595	68.60145752	4.247735686	673.8471	109.796995	7.423254	29.54409	8.750145	6.21849	95.32567	23.2200915	1
ABB79X10863	14.14285714	35	24.4646016	27.6192025	5.96101977	2.628253605	5.172158512	6.763412944	71.12767968	4.727760434	562.0818	130.391415	5.987502	26.4322125	7.344384	5.796102	82.21168	17.921711	1
ABB79X10904	14.14285714	35	19.81405274	29.6820475	5.382348277	2.530009878	3.38310471	6.434742577	57.91233212	3.37970931	402.5721	104.16945	4.302054	21.3332325	5.393532	3.3615045	64.18953	16.310222	1
ABB79X10905	15.57142857	33	24.76756592	29.109035	4.032224461	2.023119031	4.546310078	8.388423901	64.48769468	4.176725118	404.7423	128.954595	6.393258	24.29514	6.88536	4.45854	74.92613	22.609679	1
ABB79X10928	13.57142857	36	26.44628099	25.67096	4.131175388	1.894700445	3.315452698	8.600477125	58.36373072	3.786647702	360.2532	82.37768	3.230442	20.3584275	3.461806	3.214842	61.96552	14.698733	1
ABB79X19963M	15.42857143	29	28.515625	22.691295	3.893779265	1.280911066	5.358929116	6.315423315	47.17097372	3.432737806	1227.2481	246.534365	9.093096	63.6997575	12.996117	8.436027	127.76554	51.714147	1
ABB79X19981M	14.71428571	34	25.52964487	24.066525	5.143402316	1.441434299	4.673234332	7.242899024	56.33485748	4.460928746	386.2956	86.44867	4.078368	18.1838625	5.393532	4.4409405	61.50538	19.1181195	1
ABB79X20692M	13.57142857	35	20.70081674	33.92234	7.10343324	2.269488567	5.558041091	10.58492711	87.65697668	4.425379762	435.1251	87.765755	3.620592	17.69646	5.919497	3.9598875	77.22683	4.541469	1
ABB79X20706M	14.42857143	35	18.73278237	31.17188	5.541809588	1.958383432	13.52834516	10.30850034	80.15920452	4.425379762	925.5903	213.1283	8.890218	75.6223725	14.296685	8.5005585	136.89165	30.374126	1
ABB79X20906M	14.14285714	31	24.76756592	41.3715025	7.485717866	2.530009878	4.63859004	8.509557725	92.62015112	4.95932047	437.2953	114.70613	4.29165	15.7093575	3.8252	3.16791	54.91004	14.796399	1
ABB79X20916M	14.71428571	33	26.171875	32.8909175	20.1737495	2.386152993	5.558041091	7.513349575	79.926167	4.51426483	709.6554	133.983465	6.518106	20.9583075	4.59024	5.7433035	65.9534	23.8060875	1
ABB79X20970M	14.71428571	34	21.484375	37.4750175	5.422201304	2.178262249	4.121498438	10.06323472	75.74463128	4.30101126	683.613	122.36917	5.966694	22.19556	5.288339	6.816873	93.40842	22.8294275	1
ABB79X21045M	14.85714286	39	21.45357371	30.71347	6.080960162	2.269488567	4.846777388	9.208118595	64.48769468	3.910675002	523.0182	91.836745	4.754628	21.44571	3.748696	5.4617115	74.31261	21.3644375	1
ABB79X21080M	15.57142857	37	19.43301326	28.0776125	5.143402316	2.044931477	12.71126494	6.943022989	62.44014932	5.15547775	667.3365	125.841485	5.342454	26.619675	5.976875	5.7550365	62.50235	27.004649	1
ABB79X21122M	12.28571429	37	21.8299522	28.87983	4.984269013	2.223641495	4.098628552	8.630796741	65.85618272	4.834599	547.9755	120.094205	4.57776	20.5833825	4.762374	4.951326	67.71727	18.800705	1
ABB79X21130M	15.57142857	27	22.47658689	30.942675	6.140958034	2.409836748	4.281854443	10.55418673	85.54027532	4.941498074	590.2944	91.597275	5.087556	28.0818825	5.288339	4.8867945	39.41866	17.970544	1
ABB79X21259M	15	32	20.82999519	34.151545	6.220983896	2.111070558	5.710767718	10.06323472	88.83561128	5.942140638	509.997	75.313315	5.30604	23.24535	5.403095	4.5230715	53.91307	17.7019625	1
ABB79X21391M	15.71428571	28	23.33768443	44.1979725	4.794117097	1.684971889	5.728292851	7.629152575	62.86541696	5.827050101	465.4507895	83.82973795	3.970249755	21.98783278	6.229082593	3.348932009	59.04316537	15.77119435	1
ABB79X21411M	15.28571429	26	21.875	23.98946	5.487264166	2.264619837	5.870060904	8.420291528	59.336503	3.33227033	1008.000789	152.431412	8.950516153	40.24585534	9.725360338	8.295519657	106.0705287	33.69533615	1
ABB79X21441M	15	41	26.83864765	25.4236125	4.87718554	1.797915983	4.768933737	7.673030671	67.76974552	3.452582876	1583.389342	335.1681789	11.05898408	67.16666291	16.04006606	12.43175793	196.9486639	51.4486091	1
ABB79X21548M	14	32	21.3577956	26.857765	4.683405505	2.052320187	5.374642078	8.772815089	65.31494801	3.552874607	487.3431579	60.00761817	4.021448755	15.28019022	2.832698499	3.199151793	43.43643394	9.226917607	1
ABB79X21581M	14.71428571	35	19.28937927	27.7704075	4.87718554	1.812039379	6.59581339	8.244238882	63.13732701	3.492696156	786.6975	125.4430611	4.659109032	21.6268834	5.900860601	5.80686376	75.89291081	17.58240411	1
ABB79X21677M	15	34	21.78996599	23.207195	4.65573588	1.600314074	5.699960342	7.015774195	63.68134215	3.512754502	425.9493421	158.6131013	3.532731024	20.30340236	3.325031487	3.410380303	49.72056031	13.1910748	1
ABB79X21719M	14.14285714	33	24.8046875	103.25898	4.960283765	1.501601066	4.068710321	7.27844151	68.04282588	3.211998727	1529.134342	369.3936295	16.45815139	90.47797673	23.63198345	18.06195784	199.3656356	83.19604042	1
ABB79X21732M	15.42857143	29	24.1015625	31.4209775	7.103330801	1.840289761	4.670637798	9.789426837	81.77974207	4.014582779	406.9125	115.1905032	3.560657752	24.99574424	2.575829114	2.726768035	40.32889892	12.31964369	1
ABB79X21742M	15.28571429	37	25.95155709	26.59701	4.932581047	1.656747831	5.134787352	8.244238882	65.04251782	4.758593111	586.8106579	110.0642243	5.687743494	31.22212096	7.377859566	5.449695552	72.16386878	21.23899738	1
ABB79X21845M	15.14285714	33	24.1671624	45.632125	4.766434235	1.572104375	4.60047917	7.585283193	57.17032514	3.613063293	978.0177632	166.6040655	6.5581265	44.99835545	11.12387144	8.088131665	100.4769656	32.48216735	1
ABB79X21913M	12.85714286	37	22.30814991	25.4236125	5.015699129	1.62852856	5.162979177	7.541422525	63.40930207	3.873999211	690.0855263	88.80524398	5.240915854	24.27384549	4.145586468	4.958109202	64.77484107	16.67679923	1
ABB79X21917M	12.42857143	34	22.30935641	58.40912	5.182024642	1.86854493	5.388767006	15.66759106	145.0255004	24.71303165	645.8248684	80.66350684	4.282098211	18.07754788	5.230146095	4.232251232	56.14279935	18.33422702	1
ABB79X21936M	15.71428571	31	24.03460984	22.42493	5.320720241	1.62852856	5.487690744	7.366066992	52.58101349	3.512754502	1331.151184	182.2844482	9.425270519	50.29227962	12.15848424	11.46010678	124.4395134	49.51779116	1
ABB79X21971M	14.85714286	30	25.29937595	28.2919175	4.489787624	1.572104375	5.191178036	7.27844151	57.44086981	3.673262214	1069.870526	126.6492444	7.395928324	42.08068133	7.021096531	6.398303587	105.6561907	32.22586409	1
ABB79X21993M	14	28	27.43484225	21.7730425	4.87718554	1.600314074	5.304043814	7.892551858	64.77015265	3.753543366	452.6009211	66.79239912	3.52807657	17.38572824	4.759218889	3.848199396	40.53606792	15.82245501	1
ABB79X21996M	12.14285714	37	22.13673973	23.728705	4.821803269	1.783793783	4.236362994	8.552422509	69.95620896	4.316020934	526.8446053	90.31297308	3.653746843	21.86751632	4.088504383	3.84051836	49.30622231	16.13001893	1
ABB79X22186M	12.14285714	38	22.50692521	27.2488975	16.6844198	1.656747831	5.050254082	8.332247778	61.77842696	4.818986511	803.3547368	122.7291487	5.934429586	41.77989019	9.75390138	6.463592399	94.19283926	25.04937261	1
ABB79X22187M	14.14285714	33	20.19557823	24.9021025	4.683405505	1.76967278	4.628537345	7.14706864	56.62943085	4.235612406	435.9436842	76.44186536	3.35586175	17.77675673	4.423861636	3.410380303	47.92509563	13.25942234	1
ABB79X22211M	12.14285714	42	20.62970678	33.7677725	5.15429545	1.713200733	5.304043814	7.541422525	61.506842	4.034670695	506.8559211	82.32200885	3.816652754	19.31079158	4.4666732	3.871242506	42.1243636	16.28380089	1
ABB79X22217M	15	36	21.2585034	34.0285275	5.320720241	2.17966767	4.96578412	7.059530296	63.68134215	3.793690765	520.1817105	50.35815193	3.230191477	15.8516934	3.746011869	3.398858748	43.98888461	11.36277816	1
ABB79X22275M	15.42857143	41	21.48760331	1152.667478	5.959785586	2.193823373	5.036171359	9.037573744	89.26526291	4.39644766	465.9267105	71.16481351	3.25346375	18.31818079	3.810229215	3.295164752	46.06057462	14.43841737	1
ABB79X22291M	14.28571429	34	23.05175491	24.250215	4.766434235	1.910936656	3.943136999	6.709725479	59.0655032	3.753543366	485.4394737	65.73698875	2.415661926	17.89707319	2.989674234	4.309061599	44.40322261	12.9689453	1
ABB79X22323M	12.14285714	26	20.23950076	24.250215	5.487264166	1.812039379	4.614507378	7.848630193	60.69247724	3.833842714	1895.593553	384.0186017	20.5354536	84.04104621	19.52207328	13.06160294	164.285018	62.16208566	1
ABB79X22411M	15.71428571	30	26.57312925	22.164175	4.987989792	1.76967278	4.881377465	0.423749446	64.4978525	4.074849938	505.9040789	96.19311657	3.867851754	21.92767455	4.737813106	3.786751102	59.66467237	16.86475496	1
ABB79X22413M	14.42857143	34	30.078125	24.250215	7.131291643	1.840289761	5.756632393	8.861033118	52.58101349	4.295917096	460.2156579	65.28467002	3.272081568	23.19099736	3.881581822	2.97256121	49.09905331	14.31880918	1
ABB79X22510M	13.85714286	29	23.828125	22.5553075	5.126569567	1.713200733	5.459418027	8.068325659	49.3528125	3.974410359	570.6293421	78.5526861	2.91834302	17.11501621	3.867311301	2.97256121	56.83336269	12.79807646	1
ABB79X22518M	14.57142857	28	23.828125	26.59701	6.712226493	1.713200733	5.558403313	8.552422509	57.44086981	3.713400515	847.1394737	120.3167822	5.850649404	27.1915196	6.671468757	5.184699785	93.15699425	28.39840197	1
ABB79X22794M	14.57142857	27	20.44674202	25.6843675	5.431736287	1.840289761	5.247596857	9.346855325	51.50390621	4.316020934	578.2440789	60.15839108	3.258118204	20.36356059	4.666460499	3.583203629	58.0763767	14.31880918	1
ABB79X22863M	12.42857143	27	20.79672989	24.6413475	4.628069564	1.953339151	5.022090394	8.332247778	57.17032514	3.974410359	604.4197368	94.68538747	5.003538671	25.44693096	5.565503348	4.766083284	52.62092633	23.46029236	1
ABB79X22931M	13.42857143	34	20.2020202	24.1198375	4.628069564	1.953339151	5.022090394	8.464326475	56.08879664	3.713400515	460.6915789	73.72795298	2.462206471	17.62636116	3.218002577	4.063268424	51.03263065	15.97623697	1
ABB79X22949M	14.14285714	28	22.265625	24.9021025	4.738754683	1.910936656	3.887372356	8.420291528	62.05007693	4.376339273	2335.344605	465.1344273	23.45845107	120.3465375	31.33806501	20.43923871	404.6010595	100.6930101	1
ABB79X23000M	14.42857143	33	28.57796068	26.59701	5.292974503	2.066465121	5.742461743	9.258445589	64.77015265	4.275814395	467.8303947	75.38645499	3.300008295	20.78466819	3.089567884	2.69220337	58.2835457	15.30984847	1
ABB79X23052M	12.14285714	29	24.8015873	56.9749675	12.47530881	4.689498306	12.61148229	14.71522535	86.2098847	7.872011034	570.1534211	183.3398585	4.62652785	30.01895638	7.249424874	4.412755595	89.15172689	22.67429568	1
ABB79X23191M	14.57142857	35	17.99307958	23.98946	4.794117097	1.670859262	4.656602555	7.059530296	52.04232981	3.633128463	2134.981842	525.7451371	14.4893171	99.83258137	30.17501751	19.34469098	310.4772766	82.49547816	1
ABB79X23196M	15.85714286	37	24.38237298	420.076305	10.82277392	3.387174121	6.56726634	61.64367108	652.5236344	5.726115795	404.0569737	65.58621584	2.713547019	21.80735809	4.088504383	3.318207863	37.77381457	11.39695193	1
ABB79X23265M	14.57142857	38	25.71166208	23.8590825	8.280535437	2.080611252	6.710071933	7.936482237	75.16573672	3.65319477	454.5046053	46.890375	2.625112382	17.41580736	3.681794522	3.279802679	43.78171561	13.72076822	1
ABB79X23302M	15.14285714	32	20.74657942	26.2058775	4.738754683	2.151359853	5.304043814	7.804717241	61.23532206	3.532813986	1493.916184	298.5303618	11.32894244	65.54239072	21.22026533	16.30684095	192.3218895	44.92141924	1
ABB79X23336M	12.71428571	37	24.77209671	25.1628575	5.348469289	1.755552974	4.97985805	7.585283193	59.60756781	4.316020934	353.1334211	65.88776166	2.490133199	19.13031689	2.939727409	3.667695033	35.77118089	12.69555515	1
ABB79X23360M	14	24	23.62444749	27.7704075	4.960283765	1.981613465	4.895440844	8.684631915	70.22980947	4.255712832	542.0740789	86.99596906	3.337243932	18.58889283	4.388185332	3.683057107	42.67681427	15.19024028	1
ABB79X23363M	14.85714286	42	26.953125	32.85513	5.15429545	1.755552974	5.473553506	9.081730685	65.04251782	4.215513117	3537.045263	686.0167404	29.10895893	169.7665228	53.82840674	24.3066407	569.4385282	129.843235	1
ABB79X23375M	14.14285714	40	21.07719523	25.293235	5.209757143	2.108907103	5.799154896	8.200247506	69.68267346	4.738464252	1425.859474	358.9902987	13.60497073	61.21099822	20.64230921	13.94876268	194.6698049	53.10603689	1
ABB79X23447M	14.28571429	32	20.32225287	25.03248	4.904881639	1.995752416	4.909505982	7.629152575	63.40930207	4.557355702	488.7709211	97.24852694	3.52807657	20.3936397	4.695001542	3.9326908	66.77747475	14.76306817	1
ABB79X23489M	13.42857143	35	18.44254582	28.0311625	5.765102118	1.93920379	5.728292851	9.479535282	56.89984549	4.175317951	415.0031579	68.75244695	2.606494563	15.70129782	2.418853378	2.88038877	57.45486969	11.39695193	1
ABB79X23542M	15.28571429	34	23.71184463	24.6413475	5.376221646	2.080611252	4.58645272	7.980421331	56.89984549	3.853920394	419.2864474	56.23829542	2.108467924	18.85960486	4.47380846	3.348932009	57.80015136	11.27734374	1
ABB79X23826M	15.42857143	34	21.33821064	23.46795	4.87718554	1.882674308	4.572428028	8.024369138	58.25289393	3.713400515	542.55	84.88514832	3.165029113	22.83004799	4.381050071	4.370509893	67.74426342	16.14710581	1
ABB79X23901M	15.14285714	34	25.84776822	24.6413475	8.70238038	1.713200733	4.825141533	7.892551858	59.87869764	4.034670695	511.6151316	77.34650282	2.280682743	20.00261121	4.152721729	3.287483716	48.20132097	12.50759942	1
ABB79X23936M	15.14285714	31	20.56932966	22.164175	5.209757143	2.038176449	5.431152343	8.508370135	59.0655032	4.517121867	531.6038158	101.0178497	2.564604472	18.70920928	4.495214243	3.060893133	52.82809533	13.24233545	1
ABB79X23971M	15.42857143	38	21.35930625	24.1198375	5.15429545	1.797915983	5.431152343	9.037573744	65.04251782	4.195414965	440.7028947	104.4856266	2.443588653	21.56672517	5.79383169	3.725302809	59.1122217	15.34402224	1
